# Supplementary material for: Point-of-care wound visioning technology: Reproducibility and accuracy of a wound measurement app
Source: PLoS One. 2017 Aug 17;12(8):e0183139. doi: 10.1371/journal.pone.0183139 (PMC5560698; doi:10.1371/journal.pone.0183139)
Supplement: S1 Raw Data — (XLSX) [file pone.0183139.s005.xlsx]

## Sheet: ThermalData
Patient_ID	ProbeTemp_F	Prob_ contraTemp_F	probe_delta_T_F	FlirTemp_C	FLIR_periwoundTemp_C	Flir_contraTemp_C	FlirTemp_F	Flir_contraTemp_F	flir_delta_T_F
1	93.3	89.9	3.4	33.082	34.9954	32.8544	91.5476	91.1379	0.40968
2	89.3	93.7	-4.4	32.8		34	91.04	93.2	-2.16
3									0
4	80.4	89.8	-9.4	25.9942	27.0236		78.7896
5	88.7	88.2	0.5	31.5913	31.3892	31	88.8643	88.2768	0.58752
6	101.8	102.7	-0.9	38.1611	37.4783	39.676	100.69	103.417	-2.72682
7	95.3	100.8	-5.5	35.8262	35.9156	38.6208	96.4872	101.517	-5.03028
8	100.8	102.1	-1.3	38.4033	38.9813	39.2097	101.126	102.577	-1.45152
9	90.2	86.4	3.8	34.0621	35.1909	31.731	93.3118	89.1158	4.19598
10	88.2	91.3	-3.1	30.3363	30.9761	33.1065	86.6053	91.5917	-4.98636
11	88.7	88	0.7	33.9103	33.8936	32.4281	93.0385	90.3706	2.66796
12	91.8	92.8	-1	34.6622	34.4922	35.2563	94.392	95.4613	-1.06938
13	90.8	90.5	0.3	35.7172	35.1024	33.7068	96.291	92.6722	3.61872
14	88	78.1	9.9	32.0623	30.1117	26.1679	89.7121	79.1022	10.6099
15	87.5	84.1	3.4
16	90.8	88	2.8	31.3795	31.4079	31.2703	88.4831	88.2865	0.19656
17	81.6	82.3	-0.7	27.1871	27.6053	29.5759	80.9368	85.2366	-4.29984
18	100.5	100.8	-0.3	38.1883	38.2339	38.3492	100.739	101.029	-0.28962
19	92	92.1	-0.1	29.7848	26.0566	38.6879	85.6126	101.638	-16.0256
20	92.2	97.1	-4.9	33.0225	33.3415	35.9248	91.4405	96.6646	-5.22414
21	91	90.9	0.1	40.2123	39.3343	38.5978	104.382	101.476	2.9061
22	89	88.3	0.7	37.3998	37.8074	36.9346	99.3196	98.4823	0.83736
23	97.3	96.5	0.8	37.6485	37.6939	36.9346	99.7673	98.4823	1.28502
24	90.2	93.9	-3.7	33.1654	32.9212	33.9375	91.6977	93.0875	-1.38978
25	89.8	81.5	8.3	32.1652		29.5214	89.8974	85.1385	4.75884
26	88.8	82.5	6.3	34.8594		32.2472	94.7469	90.045	4.70196
27	78.8	87.6	-8.8	28.8328		35.8906	83.899	96.6031	-12.704
28	88.1	89.3	-1.2	34.632	35.9195	35.6868	94.3376	96.2362	-1.89864
29	81.3	86.7	-5.4	27.6787	30.2786	30.8886	81.8217	87.5995	-5.77782
30	80.1	95.8	-15.7	26.5004	28.035	34.1703	79.7007	93.5065	-13.8058
31	93.2	95.1	-1.9	33.5818	34.6725	34.5855	92.4472	94.2539	-1.80666
32	90.8	90.4	0.4	33.2381	33.129	32.9451	91.8286	91.3012	0.5274
33	91.3	95.9	-4.6	32.9328	34.5141	34.8643	91.279	94.7557	-3.4767
34	82.9	87.1	-4.2	28.3414	29.0085	31.0012	83.0145	87.8021	-4.78757
35	93.3	91.1	2.2	33.5497	33.7389	32.0539	92.3895	89.697	2.69244
36	95.1	95.4	-0.3	34.1018		34.787	93.3832	94.6166	-1.23336
37	94.9	90.2	4.7	35.284	36.1544	32.977	95.5112	91.3586	4.1526
Swift Wound and FLIR® Infrared camera Temperature Measurements

## Sheet: Nonexpert
	RATER A			RATER B			RATER C
wound	Length	Width	surface area	Length	Width	surface area	Length	Width	surface area
1	2.6	2.3	4.5	2.8	2.5	5.3	2.8	2.4	5.1
2	2.2	2	3.2	2.1	2	2.9	2.2	2	3.2
3	3	2.5	5.5	2.8	2.5	5.2	2.7	2.3	4.7
4	3	2.8	6.2	2.5	2.4	4.2	2.5	2.4	4
5	3.3	3	7.2	3.4	3.1	7.3	3.3	3	7.1
6	2.2	2.1	3.4	2.2	2.1	3.4	2.2	2.1	3.3
7	3	2.8	6	2.6	2.5	4.4	2.4	2.3	4.1
8	3.1	2.1	4.9	3.1	2.1	5	2.9	2	4.5
9	2.8	1.7	3.5	2.8	1.7	3.4	2.7	1.7	3.2
10	2.6	2.4	4.6	2.7	2.5	4.8	2.6	2.5	4.7
11	4.4	2.9	9.9	4.9	3.1	12.4	4.9	3.3	12
12	7.9	6	34.9	7.9	6	34.9	7.9	6	34.7
Non-expert Inter-rater Reliabilities of Wound Measurements using the Swift Wound app

## Sheet: AreaPlanimterVsApp
Wound	Length_P	Width_P	SA_1_P	SA_2_P	SA_3_P	SA_AV_P	SD_P	Length_A1	Width_A1	SA_A1	Length_A2	Width_A2	Area_A2	Length_A3	Width_A3	Area_A3	SA_AV_A	SD_A
1	8.7	7.7	43.2	42.9	43	43.0333	0.152753	8.9	8.1	46.1	8.6	7.4	42.9	8.6	7.9	42.7	43.9	1.90788
2	20.8	3.7	59.1	59.4	58.9	59.1333	0.251661	20.3	3.7	56.8	19.8	3.7	55.2	20.5	3.8	58.8	56.9333	1.8037
3	4.25	3.8	11.4	11.4	11.5	11.4333	0.057735	4.4	3.9	11.9	4.2	3.7	10.9	4.2	3.6	10.7	11.1667	0.64291
4	3.5	3.15	8.3	8.2	8.3	8.26667	0.057735	3.6	3.2	8.3	3.5	3.1	8.3	3.5	3.2	8.3	8.3	0
5	6.5	5.5	25.5	25.3	25.3	25.3667	0.11547	6.6	5.7	26.2	6.5	5.7	25.9	6.5	5.6	25.4	25.8333	0.404145
6	9.3	7.3	52.4	52.4	52	52.2667	0.23094	9.3	7.3	52.3	9.4	7.3	52.8	9.5	7.3	53.5	52.8667	0.602771
7	7.95	6.8	37	36.7	36.7	36.8	0.173205	8	6.7	37.3	7.9	6.6	35.8	7.9	6.5	35.4	36.1667	1.00167
8	8.6	4.8	25.3	25.3	25.2	25.2667	0.057735	8.8	4.9	26.4	8.7	4.8	24.9	8.7	4.7	24.8	25.3667	0.896289
9	4.15	4	13.9	13.5	13.7	13.7	0.2	4.7	4	13.8	4.6	3.8	13	4.6	3.9	13.4	13.4	0.4
10	9.4	7.9	55.7	55.4	55.7	55.6	0.173205	9.1	7.7	52.3	9.3	8	54.6	9.4	7.9	55.3	54.0667	1.5695
11	6.6	5.4	25.9	26.2	26	26.0333	0.152753	6.6	5.4	25.9	6.8	5	24.9	6.3	5.3	23.8	24.8667	1.0504
12	11.6	6.8	58.2	58.1	58	58.1	0.1	11.9	7.1	61.9	11.9	7	62.2	12	7.2	62.9	62.3333	0.51316
13	6.5	4.8	23.3	23.1	23.2	23.2	0.1	6.8	4.9	24.9	6.8	4.9	24.9	6.8	4.9	24.6	24.8	0.173205
14	7.9	7.6	44.5	44.3	44.4	44.4	0.1	8.1	8	46.3	8	7.8	44.5	7.7	7.6	42.3	44.3667	2.00333
15	5.6	4.8	20.4	20.4	20.5	20.4333	0.057735	5.9	4.8	21.1	5.8	4.8	21.1	5.9	4.9	21.8	21.3333	0.404145
	SA=surface area
Planimeter area measurements and Swift Wound app area measurements of 15 photos of plastic wound shapes

## Sheet: LengthWidthAppVsRuler
ID_Number	Length	Width	Area
1	1	0.7	0.42
2	3	2.1	4.7
3	1.4	0.9	0.94
4	2.4	1.1	1.9
5	1.3	1	1
6	3.8	2.4	5.8
7	1.1	0.43	0.32
8	1.1	1.3	1.1
9	4.3	2	6.4
10	0.6	0.49	0.21
11	1.2	0.6	0.55
12	0.6	0.44	0.18
13	0.9	0.7	0.43
14	10.4	6.7	43.8
15	1.1	1	0.75
16	1.4	1	1
17	1.7	1.3	1.4
18	5.4	3	11
19	1.7	1.2	1.4
20	0.38	0.8	0.18
21	4.1	3.8	10.8
22	1.1	0.8	0.67
23	3.4	3.1	7.5
24	1.5	1.2	1
25	1.1	0.7	0.6
26	2.2	2.6	3.7
27	4.1	5.2	15.7
28	3.7	1.7	5.3
29	3.2	2.8	6
30	2	5.1	6
31	1	0.5	0.28
32	1	0.45	0.31
33	0.8	1.2	0.77
34	1.1	0.7	0.44
35	2.1	0.7	0.95
36	15.4	7.1	60.1
37	6.4	8.2	27.4
38	13.2	6.1	51.4
39	3.3	1.7	3.9
40	2.9	0.6	1.22
41	2.4	1.1	1.9
42	1.7	1	1.3
43	2.9	0.9	0.88
44	2	2.22	3.8
45	1.9	0.8	0.88
46
1	1.4	0.8	0.7
2	2.9	1.8	3.6
3	2.2	1.5	1.6
4	2.5	1	1.55
5	0.8	1.2	0.78
6	2.9	2.6	5
7	1.2	0.6	0.49
8	1	0.7	1
9	1.9	1.6	1.8
10	0.6	0.4	0.2
11	1.1	4.6	0.35
12	0.7	0.5	0.2
13	0.5	0.41	0.16
14	10.5	6.4	41.6
15	1.2	1.1	0.9
16	1	0.7	0.52
17	2.1	1	1.36
18	5.6	3.6	13.3
19	2	1.7	2.6
20	1.1	1.4	0.8
21	4.6	3.7	12
22	0.9	1.1	0.88
23	2.6	2.3	3.9
24	1.4	1	1
25	1	0.7	0.62
26	2.2	2.5	4.3
27	4.2	5.3	15.2
28	3.5	1.8	5.6
29	3.2	2.6	5
30	2.3	5.4	6.1
31	0.7	0.31	0.12
32	0.9	0.34	0.24
33	1.4	0.8	0.8
34	0.7	0.31	0.13
35	2	0.7	0.81
36	15	6.9	60
37	8.8	6.3	28.4
38	14	6.1	53.6
39	3.5	1.5	3.9
40	2.6	0.6	1.3
41	2.5	1	1.55
42	1.6	1	1.2
43	3	0.98	0.9
44	3.2	2	4.3
45	1.7	0.8	0.94
46
1	1	0.6	0.41
2	3.1	2	4
3	1.7	1	1.3
4	2.4	1	1.7
5	1	1	0.9
6	3	2.5	5.4
7	1.1	0.5	0.4
8	1	0.5	0.37
9	4.2	1.9	6.1
10	0.6	4	0.16
11	1.2	0.6	0.48
12	0.8	0.4	0.21
13	0.8	0.6	0.33
14	10.2	6.9	41.2
15	1.1	1	0.75
16	1	0.7	0.45
17	1.4	0.9	0.82
18	5.8	3.3	13
19	2.1	1.8	2.9
20	1.5	1.2	1.2
21	4.8	3.9	13.1
22	1	1.1	0.9
23	3.2	3.2	7.5
24	1.4	1.1	1
25	1	0.7	0.6
26	3	2.1	4.6
27	5.3	3.5	12.5
28	4.2	1.7	5.7
29	3.4	2.6	5.8
30	2.5	5.3	6
31	0.8	0.4	0.23
32	0.7	0.37	0.17
33	1.5	0.9	0.93
34	1	0.7	0.42
35	2	0.72	0.85
36	15	7	61
37	7.6	5.3	22.1
38	14	5.5	50.8
39	3.5	1.6	4.2
40	2.8	0.6	1.2
41	2.1	0.9	1.22
42	1.6	1	1.1
43	3.4	0.8	0.72
44	2.2	2.6	4.1
45	2.2	0.9	1.31
46	1.2	0.6	0.59
1
2
3	1.5	1.2
4	2	1.1
5	1	0.9
6	3	2.5
7
8
9	4	1.7
10	0.5	0.7
11	0.9	0.3
12	0.5	0.3
13	0.4	0.3
14	8	10.5
15	1	0.7
16	1	0.8
17	1	1
18	5.5	3.1
19	1.8	1.7
20
21	4.7	4
22	0.8	1.1
23
24
25	1.1	0.6
26	3	1.6
27	5.7	4
28	3.9	2
29	2	3.5
30	4.5	1.5
31	0.4	0.3
32	0.9	0.4
33	0.8	0.4
34
35	1.7	0.5
36	16	7.5
37	9.9	4.6
38	14.2	6.5
39	3.2	1.4
40	2.6
41	2	1.1
42	1.9	1.4
43
44	3	2
45	1.8	0.4
46
Ruler & app Measurements

## Sheet: IntraclassApp
Wound	J1_L	J2_L	J3_L	J1_W	J2_W	J3_W	J1_A	J2_A	J3_A
1	1	1.4	1	0.7	0.8	0.6	0.42	0.7	0.41
2	3	2.9	3.1	2.1	1.8	2	4.7	3.6	4
3	1.4	2.2	1.7	0.9	1.5	1	0.94	1.6	1.3
4	2.4	2.5	2.4	1.1	1	1	1.9	1.55	1.7
5	1.3	0.8	1	1	1.2	1	1	0.78	0.9
6	3.8	2.9	3	2.4	2.6	2.5	5.8	5	5.4
7	1.1	1.2	1.1	0.43	0.6	0.5	0.32	0.49	0.4
8	1.1	1	1	1.3	0.7	0.5	1.1	1	0.37
9	4.3	1.9	4.2	2	1.6	1.9	6.4	1.8	6.1
10	0.6	0.6	0.6	0.49	0.4	4	0.21	0.2	0.16
11	1.2	1.1	1.2	0.6	4.6	0.6	0.55	0.35	0.48
12	0.6	0.7	0.8	0.44	0.5	0.4	0.18	0.2	0.21
13	0.9	0.5	0.8	0.7	0.41	0.6	0.43	0.16	0.33
14	10.4	10.5	10.2	6.7	6.4	6.9	43.8	41.6	41.2
15	1.1	1.2	1.1	1	1.1	1	0.75	0.9	0.75
16	1.4	1	1	1	0.7	0.7	1	0.52	0.45
17	1.7	2.1	1.4	1.3	1	0.9	1.4	1.36	0.82
18	5.4	5.6	5.8	3	3.6	3.3	11	13.3	13
19	1.7	2	2.1	1.2	1.7	1.8	1.4	2.6	2.9
20	0.38	1.1	1.5	0.8	1.4	1.2	0.18	0.8	1.2
21	4.1	4.6	4.8	3.8	3.7	3.9	10.8	12	13.1
22	1.1	0.9	1	0.8	1.1	1.1	0.67	0.88	0.9
23	3.4	2.6	3.2	3.1	2.3	3.2	7.5	3.9	7.5
24	1.5	1.4	1.4	1.2	1	1.1	1	1	1
25	1.1	1	1	0.7	0.7	0.7	0.6	0.62	0.6
26	2.2	2.2	3	2.6	2.5	2.1	3.7	4.3	4.6
27	4.1	4.2	5.3	5.2	5.3	3.5	15.7	15.2	12.5
28	3.7	3.5	4.2	1.7	1.8	1.7	5.3	5.6	5.7
29	3.2	3.2	3.4	2.8	2.6	2.6	6	5	5.8
30	2	2.3	2.5	5.1	5.4	5.3	6	6.1	6
31	1	0.7	0.8	0.5	0.31	0.4	0.28	0.12	0.23
32	1	0.9	0.7	0.45	0.34	0.37	0.31	0.24	0.17
33	0.8	1.4	1.5	1.2	0.8	0.9	0.77	0.8	0.93
34	1.1	0.7	1	0.7	0.31	0.7	0.44	0.13	0.42
35	2.1	2	2	0.7	0.7	0.72	0.95	0.81	0.85
36	15.4	15	15	7.1	6.9	7	60.1	60	61
37	6.4	8.8	7.6	8.2	6.3	5.3	27.4	28.4	22.1
38	13.2	14	14	6.1	6.1	5.5	51.4	53.6	50.8
39	3.3	3.5	3.5	1.7	1.5	1.6	3.9	3.9	4.2
40	2.9	2.6	2.8	0.6	0.6	0.6	1.22	1.3	1.2
41	2.4	2.5	2.1	1.1	1	0.9	1.9	1.55	1.22
42	1.7	1.6	1.6	1	1	1	1.3	1.2	1.1
43	2.9	3	3.4	0.9	0.98	0.8	0.88	0.9	0.72
44	2	3.2	2.2	2.22	2	2.6	3.8	4.3	4.1
45	1.9	1.7	2.2	0.8	0.8	0.9	0.88	0.94	1.31
Swift Wound app measurements
